# Supplementary material for: Bayesian network modeling of risk and prodromal markers of Parkinson’s disease
Source: PLoS One. 2023 Feb 24;18(2):e0280609. doi: 10.1371/journal.pone.0280609 (PMC9955606; doi:10.1371/journal.pone.0280609)
Supplement: S1 File — (ZIP) [file pone.0280609.s002.zip]

Archive with 1 entries (1 files):
- Cytoscape_Bayesian_network.cys
